# Supplementary material for: T-type calcium channel enhancer SAK3 promotes dopamine and serotonin releases in the hippocampus in naive and amyloid precursor protein knock-in mice
Source: PLoS One. 2018 Dec 20;13(12):e0206986. doi: 10.1371/journal.pone.0206986 (PMC6301769; doi:10.1371/journal.pone.0206986)
Supplement: S1 File — (XLSX) [file pone.0206986.s001.xlsx]

## Sheet:  HP Fig2 A C E
		Saline DA										Ave	SEM	SEM %
	-30	99.3056	101.987	99.4382	100.79	98.4456	104.737	97.5474	100	122.667	94.8718	101.979	2.44304	2.4
	-24	98.6111	103.311	98.3146	101.053	99.1364	103.501	98.5507	103.306	125.333	87.1795	101.83	3.01024	3
	-18	99.3056	99.3377	98.8764	98.1579	99.3092	104.325	99.6655	103.306	116	94.8718	101.316	1.82816	1.8
	-12	93.75	100	98.3146	100	98.9637	105.355	99.8885	102.479	128	102.564	102.932	2.94854	2.9
	-6	92.3611	100.662	96.0674	98.5526	103.109	103.296	100.223	100	120	100	101.427	2.30111	2.3
	0	100	100	100	100	100	100	100	100	100	100	100	0	0
	6	102.778	97.351	104.494	106.053	98.2729	95.7776	89.9666	100	96	82.0513	97.2744	2.25319	2.3
	12	104.861	97.351	102.809	103.816	101.382	105.149	101.003	103.306	113.333	79.4872	101.25	2.74143	2.7
	18	99.3056	103.974	94.382	103.947	99.1364	106.488	85.3958	100.826	101.333	102.564	99.7353	1.90868	1.9
	24	102.778	98.6755	106.18	86.8421	103.972	103.193	101.561	100.826	93.3333	82.0513	97.9412	2.52564	2.6
	30	98.6111	100.662	82.5843	87.2368	99.6546	105.973	105.686	96.6942	114.667	76.9231	96.8692	3.64732	3.8
	36	103.472	99.3377	82.0225	87.6316	101.382	106.282	113.601	94.2149	86.6667	76.9231	95.1533	3.68769	3.9
	42	102.083	91.3907	88.764	81.0526	99.4819	108.033	95.7637	90.0826	80	74.359	91.1011	3.35056	3.7
	48	103.472	96.6887	90.4494	95.2632	100.864	88.5685	96.3211	88.4297	93.3333	89.7436	94.3133	1.63897	1.7
	54	102.083	92.7152	78.6517	86.7105	98.4456	103.707	103.121	81.8182	94.6667	48.718	89.0638	5.27946	5.9
	60	95.1389	94.702	80.3371	88.2895	102.418	104.428	94.4259	82.6446	90.6667	87.1795	92.023	2.46838	2.7
		SAK3 DA										ave	SEM	SEM %
	-30	101.439	98.5401	99.3007	99.3377	95.6217	104.055	92.8571	95.6522	100	100	98.6804	1.01792	1
	-24	100	101.46	104.895	100.397	100.175	103.502	85.7143	100	104.762	108	100.891	1.88966	1.9
	-18	102.158	100	96.5035	103.046	98.7741	102.571	100	100	100	84	98.7054	1.7433	1.8
	-12	100.719	101.46	102.098	100.795	99.2995	95.4839	101.429	108.696	102.381	84	99.6361	2.01816	2
	-6	101.439	100	97.9021	102.252	98.0736	103.41	97.1429	100	85.7143	96	98.1933	1.57228	1.6
	0	100	100	100	100	100	100	100	100	100	100	100	0	0
	6	101.439	115.329	95.1049	106.755	105.429	91.7972	98.5714	130.435	119.048	160	112.391	6.46289	5.8
	12	123.022	156.934	116.084	110.728	107.881	100.276	121.429	100	169.048	172	127.74	8.77057	6.9
	18	114.388	161.314	125.175	107.285	106.655	106.544	88.5714	108.696	176.19	104	119.882	8.70167	7.3
	24	102.878	121.168	112.587	97.4834	106.83	94.7465	97.1429	100	130.952	92	105.579	3.96424	3.8
	30	110.072	97.8102	109.79	102.119	85.8144	111.152	95.7143	108.696	109.524	108	103.869	2.64818	2.5
	36	102.158	113.869	87.4126	101.457	105.779	92.9032	104.286	91.3043	109.524	100	100.869	2.6214	2.6
	42	110.072	102.19	88.1119	105.695	107.706	107.189	101.429	108.696	119.048	116	106.614	2.68771	2.5
	48	97.1223	117.518	115.385	98.808	100.35	102.949	102.857	126.087	109.524	80	105.06	4.06264	3.9
	54	95.6834	116.058	112.587	96.6887	104.553	98.7097	91.4286	108.696	69.0476	80	97.3453	4.60069	4.7
	60	103.597	110.219	124.475	96.5563	101.401	106.728	72.8571	126.087	78.5714	100	102.049	5.38513	5.3
		Saline 5-HT										Ave	SEM	SEM %
	-30	94.1628	109.657	110.727	103.103	101.779	102.517	118.266	102.976	77.5056	101.779	102.247	3.43624	3.4
	-24	91.2951	105.181	103.897	107.603	101.07	109.382	110.836	105.952	76.8374	101.07	101.312	3.22843	3.2
	-18	93.432	103.931	103.415	108.379	96.892	109.153	110.217	99.4048	77.0601	96.892	99.8775	3.11694	3.1
	-12	91.0546	101.943	99.5184	103.491	97.9624	107.552	105.263	108.333	68.8196	97.9624	98.1899	3.64866	3.7
	-6	91.4061	106.419	97.3293	107.448	92.7024	101.144	109.597	104.464	97.1047	92.7024	100.032	2.12366	2.1
	0	100	100	100	100	100	100	100	100	100	100	100	0	0
	6	89.3894	102.59	98.2487	102.483	102.853	98.8558	105.263	98.2143	88.6414	102.853	98.9393	1.80976	1.8
	12	91.9797	101.716	99.5184	99.6897	105.797	103.89	121.981	101.488	107.127	105.797	103.898	2.4362	2.3
	18	100.527	101.909	96.0158	104.189	105.56	93.3638	107.43	97.6191	83.2962	105.56	99.5471	2.31195	2.3
	24	101.536	103.113	97.2417	100.698	97.6053	92.2197	109.288	82.4405	104.009	97.6053	98.5756	2.31548	2.3
	30	96.3367	96.0236	91.0245	98.8363	96.2406	89.2448	95.9752	84.2262	105.568	96.2406	94.9717	1.82042	1.9
	36	96.5957	101.852	93.0823	106.672	91.5376	96.1098	108.049	88.6905	81.5145	91.5376	95.5641	2.58927	2.7
	42	90.444	99.7387	87.5657	97.2071	92.2444	91.5332	101.858	87.5	88.6414	92.2444	92.8976	1.59885	1.7
	48	92.3867	98.5685	87.8284	100.466	92.3872	94.2792	104.644	95.8333	87.7506	92.3872	94.6531	1.69998	1.8
	54	91.5264	126.823	90.9369	99.1466	88.4361	95.4233	104.644	94.3452	72.1604	88.4361	95.1878	4.42164	4.6
	60	86.827	103.408	87.8722	96.3538	92.3988	88.7872	99.6904	98.2143	83.2962	96.2406	93.3089	2.04872	2.2
		SAK3 5-HT										ave	SEM	SEM %
	-30	98.5308	102.264	101.268	94.7368	103.869	108.146	100.906	110.51	106.147	109.177	103.555	1.5804	1.5
	-24	100.17	105.892	108.875	98.4476	97.9167	118.258	114.501	107.805	123.247	110.817	108.593	2.67469	2.5
	-18	102.14	100.585	105.983	102.234	100.595	122.753	99.6979	102.859	104.255	112.786	105.389	2.26866	2.2
	-12	99.8509	100.661	102.338	106.967	100.595	108.708	98.4894	101.623	101.34	110.497	103.107	1.29538	1.3
	-6	102.704	101.657	103.09	101.174	95.8333	103.371	103.625	99.6136	106.304	102.704	102.008	0.880339	0.9
	0	100	100	100	100	100	100	100	100	100	100	100	0	0
	6	95.4328	101.657	98.019	92.0485	99.7024	92.6966	90.9366	102.55	101.182	95.4328	96.9658	1.34588	1.4
	12	99.1377	115.466	277.1	363.726	660.119	254.775	110.272	101.391	153.98	99.1377	223.51	56.6978	25.4
	18	160.651	138.427	166.323	111.132	151.786	157.584	141.994	100.773	507.801	160.651	179.712	37.1004	20.6
	24	149.196	133.413	115.452	101.022	126.786	109.27	129.909	99.0726	147.36	149.196	126.068	6.09492	4.8
	30	136.176	132.763	102.338	95.7592	110.714	100.843	102.417	101.314	131.127	136.176	114.963	5.34105	4.6
	36	122.527	116.04	100.99	89.8523	102.976	93.2584	96.6767	100.077	120.489	122.527	106.542	3.99088	3.7
	42	122.059	108.123	95.4041	89.4358	105.952	180.899	114.199	93.4312	109.299	122.059	114.086	8.23206	7.2
	48	108.368	104.538	95.8796	86.0659	99.4048	103.933	104.532	95.9814	110.087	108.368	101.716	2.34896	2.3
	54	105.068	100.271	95.4437	84.1727	108.333	92.1348	96.3746	96.5224	105.122	105.068	98.851	2.33874	2.4
	60	101.384	99.0794	92.4723	86.4824	104.464	94.382	93.3535	98.6862	109.141	101.384	98.0829	2.07705	2.1
		Saline NA										Ave	SEM	SEM %
	-64	96.8195	95.7039	102.015	97.3684	98.2409	101.795					98.6571	1.08096	1.1
	-48	95.3227	95.6378	99.7121	104.057	102.719	102.52					99.9947	1.54044	1.5
	-32	94.1066	99.5373	103.167	102.028	103.145	100.305					100.382	1.39285	1.4
	-16	105.368	100.661	105.854	97.0943	98.774	97.0218					100.795	1.61802	1.6
	0	100	100	100	100	100	100					100	0	0
	16	99.9065	100.991	98.9443	102.138	101.706	99.6182					100.551	0.513605	0.5
	32	105.519	102.313	102.303	105.592	104.851	98.0909					103.112	1.17576	1.1
	48	108.793	104.296	108.541	103.125	99.2004	94.2726					103.038	2.28443	2.2
	64	108.98	100.661	107.773	101.864	102.772	97.0981					103.191	1.82554	1.8
	80	112.722	100.463	103.359	105.483	106.29	98.6636					104.497	2.02846	1.9
	96	109.822	96.1005	107.677	109.046	105.757	99.5418					104.658	2.27784	2.2
	112	112.909	105.684	113.34	107.072	103.145	95.5327					106.281	2.70865	2.5
	128	114.032	108.989	108.541	103.454	101.812	97.7472					105.763	2.39228	2.3
	144	114.687	103.371	107.966	103.18	100.586	96.7927					104.43	2.53958	2.4
	160	113.658	101.256	105.566	106.305	103.998	98.3581					104.857	2.1291	2
												#DIV/0!	#DIV/0!	#DIV/0!
		SAK3 NA										ave	SEM	SEM %
	-64	87.5564	96.7224	101.345	100.828	98.2675	97.88					97.0999	2.04216	2.1
	-48	89.7205	94.212	100.192	100	98.9713	97.6					96.7826	1.67249	1.7
	-32	90.9829	92.2594	95.389	100.828	98.5923	102.76					96.8019	1.92705	2
	-16	91.073	91.3529	95.389	100.51	100.108	102.56					96.8321	2.01939	2.1
	0	100	100	100	100	100	100					100	0	0
	16	95.4914	97.8382	100.672	95.6051	97.0763	99.92					97.7672	0.883381	0.9
	32	93.2371	94.2817	101.153	104.777	96.8056	103.64					98.9824	1.99854	2
	48	90.3517	96.6527	100.672	112.293	100.65	103.2					100.637	2.96701	2.9
	64	90.7124	99.7908	106.916	117.07	99.1879	104.08					102.96	3.60685	3.5
	80	90.6222	102.231	104.899	114.522	98.2675	104.8					102.557	3.23847	3.2
	96	93.3273	100.976	102.113	113.121	99.7834	106.64					102.66	2.73118	2.7
	112	91.8846	100.907	99.8079	118.662	104.331	107.4					103.832	3.65337	3.5
	128	90.7124	105.021	103.266	118.535	104.764	105.08					104.563	3.60211	3.4
	144	95.5816	106.206	105.956	112.802	100.325	101.64					103.752	2.42042	2.3
	160	96.3932	105.509	100.096	116.178	101.57	104.76					104.084	2.76967	2.7
												#DIV/0!	#DIV/0!	#DIV/0!

## Sheet: HP area Fig 2 B D F
DA	Saline	SAK3		5-HT	Saline	SAK3		NA	Saline	SAK3
	6102	6352			5665	7196			17507	14882
	5853	7244			6204	6901			16376	16107
	5523	6447			5612	7459			16980	16408
	5596	6152			6045	7239			16706	17848
	6023	6190			5813	10008			16450	16032
	6152	6058			5696	7696			15625	16620
	5938	5927			6354	6504
	5685	6574			5577	5943
	5812	7207			5462	9546
	4838	6672			5825	7196
ave	5752.2	6482.3		ave	5825.3	7568.8		ave	16607.3	16316.2
sem	121.152	143.408		sem	91.4639	401.344		sem	258.28	392.793
t-test		0.001124		t-test		0.00175491		t-test		0.551648

## Sheet: mPFC Fig 3 A C E
		Saline DA										Ave	SEM	SEM %
	-64	97.6191	126.087	93.6709	92.9688	110.185	79.6296	104.839	102.449	98.8345		100.698	4.28299	4.3
	-48	102.381	115.217	98.7342	92.1875	124.074	96.2963	90.3226	103.061	99.3007		102.397	3.62274	3.5
	-32	104.762	110.87	94.9367	88.2812	119.444	94.4444	98.3871	102.449	102.564		101.793	3.11576	3.1
	-16	114.286	106.522	88.6076	101.562	112.963	92.5926	88.7097	105.714	101.865		101.425	3.22121	3.2
	0	100	100	100	100	100	100	100	100	100		100	0	0
	16	102.381	91.3043	98.7342	99.2188	112.963	90.7407	79.0323	97.1429	95.1049		96.2913	3.08503	3.2
	32	102.381	80.4348	105.063	100.781	110.185	79.6296	67.7419	96.9388	95.5711		93.1919	4.69311	5
	48	102.381	110.87	100	87.5	108.333	81.4815	72.5807	99.5918	99.5338		95.808	4.22705	4.4
	64	100	106.522	102.532	90.625	110.185	83.3333	82.2581	105.306	100.699		97.94	3.3821	3.5
	80	109.524	93.4783	107.595	96.875	106.481	96.2963	79.0323	95.5102	93.9394		97.6368	3.12402	3.2
	96	107.143	95.6522	107.595	95.3125	112.037	107.407	74.1936	99.7959	92.0746		99.0234	3.85426	3.9
	112	119.048	93.4783	105.063	94.5312	108.333	101.852	70.9677	102.245	104.429		99.9941	4.41161	4.4
	128	95.2381	117.391	103.797	100.781	107.407	94.4444	72.5807	107.347	96.9697		99.5508	4.1484	4.2
	144	104.762	80.4348	98.7342	92.9688	116.667	98.1482	69.3548	96.3265	99.7669		95.2403	4.54378	4.8
	160	109.524	89.1304	87.3418	92.1875	119.444	87.037	74.1936	102.449	107.226		96.5037	4.6999	4.9
												#DIV/0!	#DIV/0!	#DIV/0!
		SAK3 DA										ave	SEM	SEM %
	-64	100	109.756	91.1765	110.169	109.21	85.7143	106.557	91.5832	100		100.463	3.06703	3.1
	-48	75	136.585	126.471	100	92.7632	85.7143	103.279	87.9759	111.951		102.193	6.6411	6.5
	-32	110	117.073	89.7059	98.3051	101.974	83.9286	113.115	92.7856	103.415		101.145	3.70142	3.7
	-16	82.5	124.39	113.235	97.4576	97.3684	82.1429	98.3607	92.3848	104.39		99.1367	4.5366	4.6
	0	100	100	100	100	100	100	100	100	100		100	0	0
	16	112.5	107.317	100	111.017	93.421	82.1429	122.951	93.1864	100.244		102.531	4.09758	4
	32	132.5	109.756	102.941	106.78	81.579	87.5	118.033	95.1904	105.61		104.432	5.14326	4.9
	48	120	126.829	105.882	94.9153	84.8684	80.3571	106.557	99.5992	100.732		102.193	4.99371	4.9
	64	115	100	111.765	92.3729	84.8684	96.4286	101.639	102.405	103.415		100.877	3.06528	3
	80	102.5	143.902	108.823	105.085	90.1316	94.6429	100	96.5932	110.488		105.796	5.24762	5
	96	122.5	141.463	110.294	100.847	78.2895	76.7857	106.557	100.601	103.415		104.528	6.68007	6.4
	112	97.5	129.268	108.823	100	88.1579	92.8571	91.8033	101.202	103.902		101.502	4.07492	4
	128	102.5	124.39	114.706	95.7627	84.8684	91.0714	100	100.601	107.317		102.357	3.99291	3.9
	144	107.5	119.512	110.294	110.169	80.2632	89.2857	90.1639	103.808	106.585		101.954	4.20147	4.1
	160	110	112.195	102.941	108.475	71.0526	96.4286	101.639	98.1964	104.634		100.618	4.08907	4.1
												#DIV/0!	#DIV/0!	#DIV/0!
		Saline 5-HT										Ave	SEM	SEM %
	-64	83.3333	82.1138	100	107.051	93.1818	115.888	85.9813	110.976	95.5446		97.1188	4.09684	4.2
	-48	102.941	94.3089	108.434	100	97.7273	97.1963	95.3271	109.756	102.723		100.935	1.83242	1.8
	-32	89.2157	103.252	113.253	104.487	122.727	110.28	87.8505	119.512	106.931		106.39	4.00307	3.8
	-16	88.2353	80.4878	104.217	87.1795	104.546	100.935	108.411	126.829	99.5049		100.038	4.58501	4.6
	0	100	100	100	100	100	100	100	100	100		100	0	0
	16	108.823	106.504	106.626	99.359	104.546	119.626	91.5888	112.195	100		105.474	2.68764	2.5
	32	87.2549	82.1138	100.602	80.1282	118.182	111.215	100.935	104.878	109.653		99.4402	4.48608	4.5
	48	105.882	71.5447	120.482	81.4103	90.9091	104.673	95.3271	121.951	110.148		100.259	5.67641	5.7
	64	91.1765	82.1138	102.41	79.4872	115.909	116.822	88.785	126.829	102.723		100.695	5.53912	5.5
	80	95.098	95.935	105.422	74.359	110.227	110.28	95.3271	114.634	103.713		100.555	4.05638	4
	96	81.3726	91.0569	104.819	70.5128	87.5	89.7196	100	114.634	102.228		93.5381	4.44868	4.8
	112	108.823	94.3089	96.3855	69.8718	87.5	117.757	100.935	114.634	92.8218		98.1153	4.91195	5
	128	94.1176	110.569	110.843	50.641	110.227	93.4579	109.346	125.61	102.97		100.865	7.06408	7
	144	70.5882	104.878	122.892	46.7949	93.1818	110.28	111.215	106.098	72.5247		93.1614	8.2435	8.8
	160	74.5098	78.8618	96.3855	58.9744	93.1818	95.3271	105.608	115.854	65.099		87.089	6.3044	7.2
												#DIV/0!	#DIV/0!	#DIV/0!
		SAK3 5-HT										ave	SEM	SEM %
	-64	113.861	95.2756	113.333	113.333	81.9149	129.885	95.0495	92.0455	107.815		104.724	4.91347	4.7
	-48	84.1584	92.9134	85.5556	106	70.2128	114.942	82.1782	98.8636	93.6057		92.0478	4.48304	4.9
	-32	95.0495	100.787	106.667	112	85.1064	129.885	97.0297	103.409	80.2842		101.135	4.89624	4.8
	-16	92.0792	87.4016	76.1111	106.667	106.383	121.839	87.1287	84.0909	78.508		93.3565	5.05212	5.4
	0	100	100	100	100	100	100	100	100	100		100	0	0
	16	80.198	92.9134	89.4444	90	95.7447	132.184	102.97	100	106.217		98.8524	4.9206	5
	32	101.98	83.4646	93.8889	130	153.191	181.609	115.842	126.136	99.8224		120.659	10.4062	8.6
	48	106.931	74.0157	110.556	89.3333	107.447	156.322	101.98	137.5	81.3499		107.27	8.70686	8.1
	64	86.1386	99.2126	100.556	85.3333	91.4894	164.368	100.99	122.727	75.6661		102.942	8.86281	8.6
	80	100.99	69.2913	85	97.3333	82.9787	152.874	106.931	121.591	71.9361		98.7694	8.7794	8.9
	96	97.0297	79.5276	93.3333	111.333	87.234	142.529	91.0891	103.409	68.5613		97.1162	7.04851	7.3
	112	103.96	91.3386	92.2222	104	91.4894	119.54	100.99	102.273	73.7123		97.7251	4.20328	4.3
	128	84.1584	100	100	108.667	114.894	135.632	93.0693	101.136	76.7318		101.588	5.75615	5.7
	144	103.96	77.9528	104.444	90.6667	97.8723	124.138	98.0198	100	71.4032		96.4953	5.14639	5.3
	160	90.099	96.8504	96.1111	104	93.617	122.989	105.941	93.1818	71.7584		97.1719	4.58813	4.7
												#DIV/0!	#DIV/0!	#DIV/0!
		Saline NA										Ave	SEM	SEM %
	-64	101.286	91.7458	97.4395	90.2614	103.049	98.5075	101.213	94.7323	88.675		96.3232	1.74208	1.8
	-48	107.262	96.7129	105.307	95.2332	105.569	100.093	100.642	97.9443	95.5685		100.481	1.52589	1.5
	-32	109.153	98.6121	104.237	99.9487	106.26	100.093	98.8588	101.542	98.9257		101.959	1.2536	1.2
	-16	104.614	98.7582	100.326	96.7709	102.642	99.0672	102.71	100.6	99.5076		100.555	0.80271	0.8
	0	100	100	100	100	100	100	100	100	100		100	0	0
	16	101.286	99.3426	101.862	100.82	102.642	99.9067	100.143	99.5289	100.985		100.724	0.367249	0.4
	32	108.699	101.534	100.372	96.4634	106.829	105.97	97.2183	105.696	97.9857		102.308	1.53328	1.5
	48	104.614	98.1008	99.6741	89.2875	108.821	100.746	103.923	108.18	97.3142		101.185	2.02421	2
	64	106.657	98.9774	104.888	97.8985	103.455	104.198	106.99	109.893	97.9409		103.433	1.43432	1.4
	80	104.387	102.776	105.866	99.3337	104.228	101.959	102.282	108.737	96.5085		102.897	1.18842	1.2
	96	105.144	102.849	103.212	96.7709	107.439	105.317	99.0014	110.064	92.2113		102.445	1.85614	1.8
	112	120.65	106.136	105.214	95.5408	107.032	106.716	100.571	114.518	104.611		106.777	2.42896	2.3
	128	107.564	104.164	104.795	100.769	103.333	104.011	102.496	113.962	102.686		104.864	1.29498	1.2
	144	102.874	103.725	103.678	101.743	104.675	101.866	106.562	108.865	105.237		104.358	0.765223	0.7
	160	106.278	104.529	102.7	101.025	107.032	105.97	100.285	112.12	107.565		105.278	1.21804	1.2
												#DIV/0!	#DIV/0!	#DIV/0!
		SAK3 NA										ave	SEM	SEM %
	-64	107.268	100.079	86.9663	97.8552	97.19	100.847	91.1355	104.801	102.841		98.7757	2.14776	2.2
	-48	111.559	91.2019	91.6854	100.161	95.9161	101.799	96.5568	100.861	113.467		100.356	2.61642	2.6
	-32	111.471	91.359	87.9101	102.842	97.7894	106.032	96.1172	100.408	111.099		100.559	2.73199	2.7
	-16	114.01	97.4077	100.539	95.8177	97.0776	104.656	94.8718	98.279	104.05		100.746	2.01274	2
	0	100	100	100	100	100	100	100	100	100		100	0	0
	16	110.858	100.393	95.0562	98.7668	97.9393	105.291	104.689	97.192	100.894		101.231	1.63845	1.6
	32	105.867	98.4289	93.3483	100.697	96.2158	111.355	104.542	91.6214	105.944		100.891	2.18545	2.2
	48	111.296	96.7793	94.8764	88.9544	98.9509	107.619	100.366	97.4185	109.889		100.683	2.48824	2.5
	64	117.426	98.1147	95.0562	90.2949	97.6396	110.265	102.418	100.136	110.468		102.424	2.88513	2.8
	80	119.615	96.1508	94.0225	100.107	96.6654	113.439	106.447	102.536	111.888		104.541	2.9598	2.8
	96	116.287	98.6646	93.2584	94.4236	94.9794	111.746	103.956	100.181	104.208		101.967	2.64927	2.6
	112	118.739	104.006	94.0674	99.6247	97.3024	113.545	103.37	103.578	112.309		105.171	2.70872	2.6
	128	117.25	106.049	101.663	104.558	97.9393	113.545	101.538	107.382	116.255		107.353	2.29691	2.1
	144	124.168	106.206	100.629	101.233	94.6047	112.381	105.495	106.386	116.939		107.56	3.00557	2.8
	160	126.357	107.541	96.8539	104.611	92.1693	113.439	102.711	105.752	117.517		107.439	3.48387	3.2
												#DIV/0!	#DIV/0!	#DIV/0!

## Sheet: mPFC area Fig 3 B D F
DA	Saline	SAK3		5-HT	Saline	SAK3		NA	Saline	SAK3
	16762	17880			14886	15366			17040	18475
	15426	19337			14855	13858			16318	16137
	16365	17200			17099	15480			16495	15366
	15275	16339			11713	16139			15666	15695
	17637	13632			16236	16306			16832	15493
	14830	14229			17144	22731			16539	17694
	12077	16616			15940	16238			16309	16547
	16023	15877			18390	17782			17368	16149
	15707	16704			15669	12980			15988	17561
ave	15566.9	16423.8		ave	15770.2	16320		ave	16506.1	16568.6
sem	519.156	580.262		sem	633.034	928.79		sem	174.155	365.431
t-test		0.287575		t-test		0.632267		t-test		0.880092

## Sheet: Inhibitor DA Fig 4 A
		Saline										Ave	SEM	SEM %			Saline NNC										Ave	SEM	SEM %			Saline MLA										Ave	SEM	SEM %			Saline DHβE
	-30	99.3056	101.987	99.4382	100.79	98.4456	104.737	97.5474	100	122.667	94.8718	101.979	2.44304	2.4		-30	108.889	96.5385	101.938	125.856	95.0311						105.65	5.60497	5.3		-30	104.444	137.008	97.3333	103.704							110.622	8.93881	8.1		-30	103.846	81.7568	129.722
	-24	98.6111	103.311	98.3146	101.053	99.1364	103.501	98.5507	103.306	125.333	87.1795	101.83	3.01024	3		-24	115.556	98.8462	97.6744	119.392	111.18						108.53	4.39305	4		-24	108.889	122.047	101.333	107.407							109.919	4.36059	4		-24	94.2308	112.162	121.111
	-18	99.3056	99.3377	98.8764	98.1579	99.3092	104.325	99.6655	103.306	116	94.8718	101.316	1.82816	1.8		-18	104.444	100.769	97.6744	119.392	92.5466						102.965	4.54631	4.4		-18	107.407	109.843	97.3333	107.407							105.498	2.78131	2.6		-18	101.282	87.1622	119.722
	-12	93.75	100	98.3146	100	98.9637	105.355	99.8885	102.479	128	102.564	102.932	2.94854	2.9		-12	104.444	98.8462	102.326	111.407	95.0311						102.411	2.75898	2.7		-12	105.926	103.543	81.3333	103.704							98.6266	5.78999	5.9		-12	97.4359	114.189	129.167
	-6	92.3611	100.662	96.0674	98.5526	103.109	103.296	100.223	100	120	100	101.427	2.30111	2.3		-6	104.444	98.8462	101.163	113.308	98.7578						103.304	2.70653	2.6		-6	107.778	96.4567	94.6667	107.407							101.577	3.49301	3.4		-6	112.821	86.4865	115.556
	0	100	100	100	100	100	100	100	100	100	100	100	0	0		0	100	100	100	100	100						100	0	0		0	100	100	100	100							100	0	0		0	100	100	100
	6	102.778	97.351	104.494	106.053	98.2729	95.7776	89.9666	100	96	82.0513	97.2744	2.25319	2.3		6	106.667	98.0769	102.326	102.281	104.969						102.864	1.45665	1.4		6	98.1481	88.189	89.3333	96.2963							92.9917	2.48259	2.7		6	77.5641	88.5135	98.0556
	12	104.861	97.351	102.809	103.816	101.382	105.149	101.003	103.306	113.333	79.4872	101.25	2.74143	2.7		12	104.444	97.6923	104.264	95.8175	103.106						101.065	1.79898	1.8		12	87.4074	88.9764	69.3333	85.1852							82.7256	4.53132	5.5		12	109.615	102.703	117.222
	18	99.3056	103.974	94.382	103.947	99.1364	106.488	85.3958	100.826	101.333	102.564	99.7353	1.90868	1.9		18	100	103.077	98.4496	96.1977	96.8944						98.9237	1.22844	1.2		18	86.2963	79.9213	90.6667	85.1852							85.5174	2.20886	2.6		18	105.769	93.9189	103.611
	24	102.778	98.6755	106.18	86.8421	103.972	103.193	101.561	100.826	93.3333	82.0513	97.9412	2.52564	2.6		24	91.1111	101.154	98.8372	89.3536	93.1677						94.7247	2.2647	2.4		24	80.3704	83.8583	69.3333	77.7778							77.8349	3.09555	4		24	113.462	97.973	96.9444
	30	98.6111	100.662	82.5843	87.2368	99.6546	105.973	105.686	96.6942	114.667	76.9231	96.8692	3.64732	3.8		30	91.1111	98.4615	101.938	91.2548	73.913						91.3357	4.83111	5.3		30	81.4815	79.9213	82.6667	81.4815							81.3877	0.563012	0.7		30	108.974	83.7838	104.722
	36	103.472	99.3377	82.0225	87.6316	101.382	106.282	113.601	94.2149	86.6667	76.9231	95.1533	3.68769	3.9		36	88.8889	103.077	101.163	92.3954	95.6522						96.2352	2.6471	2.8		36	88.1481	74.0157	66.6667	85.1852							78.5039	4.98259	6.3		36	96.7949	118.919	97.5
	42	102.083	91.3907	88.764	81.0526	99.4819	108.033	95.7637	90.0826	80	74.359	91.1011	3.35056	3.7		42	86.6667	99.6154	103.101	82.8897	72.0497						88.8644	5.66356	6.4		42	79.2593	79.9213	54.6667	77.7778							72.9062	6.09635	8.4		42	94.2308	98.6486	93.0556
	48	103.472	96.6887	90.4494	95.2632	100.864	88.5685	96.3211	88.4297	93.3333	89.7436	94.3133	1.63897	1.7		48	77.7778	98.8462	101.163	88.2129	75.7764						88.3552	5.21643	5.9		48	81.8519	70.4724	53.3333	81.8519							71.8774	6.73817	9.4		48	100	108.784	97.2222
	54	102.083	92.7152	78.6517	86.7105	98.4456	103.707	103.121	81.8182	94.6667	48.718	89.0638	5.27946	5.9		54	88.8889	102.692	98.8372	76.4259	68.9441						87.1577	6.43288	7.4		54	83.3333	69.685	56	83.3333							73.0879	6.54162	9		54	90.3846	109.459	93.0556
	60	95.1389	94.702	80.3371	88.2895	102.418	104.428	94.4259	82.6446	90.6667	87.1795	92.023	2.46838	2.7		60	91.1111	97.6923	97.6744	77.5665	72.0497						87.2188	5.27936	6.1		60	78.5185	69.685	46.6667	77.7778							68.162	7.43914	10.9		60	101.282	106.757	94.4444
		SAK3										ave	SEM	SEM %			SAK3 NNC										Ave	SEM	SEM %			SAK3 MLA										Ave	SEM	SEM %			SAK3 DHβE
	-30	101.439	98.5401	99.3007	99.3377	95.6217	104.055	92.8571	95.6522	100	100	98.6804	1.01792	1		-30	103.175	100.379	100.375	105.652	117.647						105.445	3.20518	3		-30	98.5685	102.392	97.8022	102.023	101.556						100.469	0.94923	0.9		-30	102.593	107.595	94.4112
	-24	100	101.46	104.895	100.397	100.175	103.502	85.7143	100	104.762	108	100.891	1.88966	1.9		-24	109.524	100.758	97.0037	103.261	119.118						105.933	3.87547	3.7		-24	97.7505	105.742	112.821	102.89	106.615						105.164	2.46161	2.3		-24	110.37	95.5696	100
	-18	102.158	100	96.5035	103.046	98.7741	102.571	100	100	100	84	98.7054	1.7433	1.8		-18	107.937	99.2424	96.2547	103.043	106.863						102.668	2.21765	2.2		-18	99.182	107.656	97.8022	104.624	106.615						103.176	1.98518	1.9		-18	104.815	93.038	98.6028
	-12	100.719	101.46	102.098	100.795	99.2995	95.4839	101.429	108.696	102.381	84	99.6361	2.01816	2		-12	104.762	95.8333	100	106.304	113.725						104.125	3.02566	2.9		-12	96.5235	101.435	106.96	107.225	108.171						104.063	2.22505	2.1		-12	107.037	98.7342	97.2056
	-6	101.439	100	97.9021	102.252	98.0736	103.41	97.1429	100	85.7143	96	98.1933	1.57228	1.6		-6	100	98.4848	95.1311	101.739	98.5294						98.7769	1.08879	1.1		-6	101.431	105.263	90.8425	110.405	110.117						103.612	3.59856	3.5		-6	91.8519	89.2405	99.4012
	0	100	100	100	100	100	100	100	100	100	100	100	0	0		0	100	100	100	100	100						100	0	0		0	100	100	100	100	100						100	0	0		0	100	100	100
	6	101.439	115.329	95.1049	106.755	105.429	91.7972	98.5714	130.435	119.048	160	112.391	6.46289	5.8		6	104.762	100.379	98.1273	103.043	96.5686						100.576	1.51169	1.5		6	91.82	98.5646	111.722	96.8208	98.8327						99.5519	3.29268	3.3		6	103.333	103.165	102.595
	12	123.022	156.934	116.084	110.728	107.881	100.276	121.429	100	169.048	172	127.74	8.77057	6.9		12	106.349	101.515	102.247	92.1739	96.5686						99.7708	2.45375	2.5		12	87.3211	94.2584	98.1685	100	98.8327						95.7161	2.30955	2.4		12	102.222	82.9114	101.597
	18	114.388	161.314	125.175	107.285	106.655	106.544	88.5714	108.696	176.19	104	119.882	8.70167	7.3		18	106.349	96.2121	101.498	92.8261	98.5294						99.083	2.30573	2.3		18	84.4581	94.2584	93.0403	100.867	96.1089						93.7465	2.67693	2.9		18	83.3333	94.9367	96.2076
	24	102.878	121.168	112.587	97.4834	106.83	94.7465	97.1429	100	130.952	92	105.579	3.96424	3.8		24	103.175	103.03	97.0037	79.5652	71.5686						90.8685	6.47009	7.1		24	83.2311	94.2584	92.3077	109.538	87.1595						93.2989	4.49806	4.8		24	74.0741	93.6709	90.6188
	30	110.072	97.8102	109.79	102.119	85.8144	111.152	95.7143	108.696	109.524	108	103.869	2.64818	2.5		30	96.8254	97.7273	94.7566	78.0435	83.3333						90.1372	3.97637	4.4		30	78.5276	91.3876	110.256	80.9249	77.4319						87.7057	6.15572	7		30	78.5185	76.5823	93.2136
	36	102.158	113.869	87.4126	101.457	105.779	92.9032	104.286	91.3043	109.524	100	100.869	2.6214	2.6		36	95.2381	95.0758	98.5019	74.5652	75						87.6762	5.2996	6		36	74.6421	96.1722	56.044	94.7977	71.2062						78.5724	7.58371	9.7		36	72.963	105.063	87.0259
	42	110.072	102.19	88.1119	105.695	107.706	107.189	101.429	108.696	119.048	116	106.614	2.68771	2.5		42	98.4127	97.3485	94.382	71.9565	87.7451						89.969	4.87146	5.4		42	73.0061	92.823	60.0733	56.3584	76.6537						71.7829	6.49206	9		42	61.8519	81.6456	86.0279
	48	97.1223	117.518	115.385	98.808	100.35	102.949	102.857	126.087	109.524	80	105.06	4.06264	3.9		48	101.587	99.2424	94.382	68.2609	73.0392						87.3024	6.93816	7.9		48	72.1881	89.4737	82.7839	105.491	68.4825						83.6839	6.60731	7.9		48	52.2222	106.962	92.8144
	54	95.6834	116.058	112.587	96.6887	104.553	98.7097	91.4286	108.696	69.0476	80	97.3453	4.60069	4.7		54	79.3651	97.3485	98.8764	68.2609	75						83.7702	6.12139	7.3		54	67.6892	86.1244	70.3297	87.8613	65.3696						75.4748	4.77515	6.3		54	60	81.0127	83.0339
	60	103.597	110.219	124.475	96.5563	101.401	106.728	72.8571	126.087	78.5714	100	102.049	5.38513	5.3		60	77.7778	97.3485	97.7528	63.6957	77.9412						82.9032	6.51536	7.9		60	68.5072	94.2584	75.0916	79.4798	60.3113						75.5296	5.68979	7.5		60	54.4444	93.6709	71.8563
[truncated: 16 more columns]

## Sheet: inhibitor area DA Fig 4 B
DA	Saline	Saline+NNC	Saline+MLA	Saline+DHβE	SAK3	SAK3+NNC	SAK3+MLA	SAK3+DHβE	SAK3+TTA-2A
	6102	5587	5133	5985	6352	5886	4783	4594	5796.47
	5853	6009	4799	6036	7244	5919	5607	5537	5625.42
	5523	6053	4232	5992	6447	5872	5174	5514	6573.73
	5596	5422	5133	5821	6152	4863	5534	5870	5950.78
	6023	5223		5767	6190	5078	4921	6810	6502.6
	6152			5957	6058			6035	6120
	5938				5927
	5685				6574
	5812				7207
	4838				6672
ave	5752.2	5658.8	4824.25	5926.33	6482.3	5523.6	5203.8	5726.67	6094.83
sem	121.152	162.663	212.534	43.6667	143.408	228.474	162.717	297.398	155.603

## Sheet: Inhibitor 5-HT Fig 4 C
		Saline 5-HT										Ave	SEM	SEM %			Saline NNC										Ave	SEM	SEM %			Saline MLA										Ave	SEM	SEM %			Saline DHβE
	-30	94.1628	109.657	110.727	103.103	101.779	102.517	118.266	102.976	77.5056	101.779	102.247	3.43624	3.4		-30	99.3355	110.687	107.653	108.909	102.57						105.831	2.11189	2		-30	112.796	114.821	114.99	111.905							113.628	0.760374	0.7		-30	105.829	101.122	117.195
	-24	91.2951	105.181	103.897	107.603	101.07	109.382	110.836	105.952	76.8374	101.07	101.312	3.22843	3.2		-24	101.661	110.632	105.637	105.818	101.499						105.05	1.67618	1.6		-24	125.829	94.8518	103.918	126.429							112.757	7.94001	7		-24	109.431	88.3029	111.644
	-18	93.432	103.931	103.415	108.379	96.892	109.153	110.217	99.4048	77.0601	96.892	99.8775	3.11694	3.1		-18	100	107.92	101.799	98.5455	102.784						102.21	1.60333	1.6		-18	109.716	73.3229	95.8955	110.238							97.293	8.65262	8.9		-18	105.071	89.2006	103.317
	-12	91.0546	101.943	99.5184	103.491	97.9624	107.552	105.263	108.333	68.8196	97.9624	98.1899	3.64866	3.7		-12	100.332	106.223	101.642	104.545	108.994						104.347	1.55865	1.5		-12	123.934	64.1186	105.037	123.81							104.225	14.0865	13.5		-12	106.682	95.3436	113.771
	-6	91.4061	106.419	97.3293	107.448	92.7024	101.144	109.597	104.464	97.1047	92.7024	100.032	2.12366	2.1		-6	100.664	109.825	98.5152	104.364	118.63						106.4	3.60905	3.4		-6	115.403	62.6209	90.8582	114.286							95.7919	12.4206	13		-6	105.972	87.0407	105.299
	0	100	100	100	100	100	100	100	100	100	100	100	0	0		0	100	100	100	100	100						100	0	0		0	100	100	100	100							100	0	0		0	100	100	100
	6	89.3894	102.59	98.2487	102.483	102.853	98.8558	105.263	98.2143	88.6414	102.853	98.9393	1.80976	1.8		6	100	101.379	97.5857	104.182	102.141						101.058	1.10025	1.1		6	95.7346	134.633	88.6194	95.2381							103.556	10.4852	10.1		6	107.322	85.6662	104.362
	12	91.9797	101.716	99.5184	99.6897	105.797	103.89	121.981	101.488	107.127	105.797	103.898	2.4362	2.3		12	115.615	116.955	116.019	108.545	108.994						113.226	1.83351	1.6		12	217.299	89.0796	102.239	216.667							156.321	35.1262	22.5		12	107.109	93.0715	118.962
	18	100.527	101.909	96.0158	104.189	105.56	93.3638	107.43	97.6191	83.2962	105.56	99.5471	2.31195	2.3		18	104.319	112.955	108.631	109.818	124.625						112.07	3.43069	3.1		18	211.374	149.142	91.9776	211.905							166.1	28.7657	17.3		18	106.659	99.5792	116.114
	24	101.536	103.113	97.2417	100.698	97.6053	92.2197	109.288	82.4405	104.009	97.6053	98.5756	2.31548	2.3		24	96.3455	98.9839	100.652	111.091	109.208						103.256	2.91201	2.8		24	148.578	89.8596	99.2537	147.619							121.328	15.576	12.8		24	101.564	86.9285	102.379
	30	96.3367	96.0236	91.0245	98.8363	96.2406	89.2448	95.9752	84.2262	105.568	96.2406	94.9717	1.82042	1.9		30	96.3455	94.4026	99.9034	107.273	105.996						100.784	2.55405	2.5		30	143.602	87.8315	93.4701	142.857							116.94	15.2225	13		30	99.0758	84.9088	106.056
	36	96.5957	101.852	93.0823	106.672	91.5376	96.1098	108.049	88.6905	81.5145	91.5376	95.5641	2.58927	2.7		36	94.3522	93.3503	107.557	105.455	93.3619						98.8151	3.16242	3.2		36	109.005	87.0515	107.649	109.524							103.307	5.433	5.3		36	98.0332	93.6886	97.6208
	42	90.444	99.7387	87.5657	97.2071	92.2444	91.5332	101.858	87.5	88.6414	92.2444	92.8976	1.59885	1.7		42	92.3588	87.8436	108.933	108.727	97.6445						99.1014	4.26403	4.3		42	97.8673	70.2028	107.649	97.619							93.3346	8.05652	8.6		42	90.4502	89.0884	94.2322
	48	92.3867	98.5685	87.8284	100.466	92.3872	94.2792	104.644	95.8333	87.7506	92.3872	94.6531	1.69998	1.8		48	93.0233	89.3949	106.494	110.545	92.7195						98.4355	4.21483	4.3		48	93.3649	61.4665	105.97	92.8571							88.4147	9.48086	10.7		48	94.763	83.9271	96.0707
	54	91.5264	126.823	90.9369	99.1466	88.4361	95.4233	104.644	94.3452	72.1604	88.4361	95.1878	4.42164	4.6		54	93.6877	84.6231	109.198	92.7273	98.2869						95.7047	4.02794	4.2		54	88.8626	59.4384	93.4701	88.0952							82.4666	7.76728	9.4		54	94.2654	83.5624	96.0707
	60	86.827	103.408	87.8722	96.3538	92.3988	88.7872	99.6904	98.2143	83.2962	96.2406	93.3089	2.04872	2.2		60	98.3389	88.3516	103.199	95.4545	92.9336						95.6555	2.49899	2.6		60	86.019	51.014	100.746	85.7143							80.8734	10.5531	13		60	90.3791	84.3759	97.5847
		SAK3 5-HT										ave	SEM	SEM %			SAK3 NNC										Ave	SEM	SEM %			SAK3 MLA										Ave	SEM	SEM %			SAK3 DHβE
	-30	98.5308	102.264	101.268	94.7368	103.869	108.146	100.906	110.51	106.147	109.177	103.555	1.5804	1.5		-30	97.006	101.044	112.521	105.167	112.381						105.624	3.07145	2.9		-30	92.0949	112.228	105.117	120.301	121.311						110.21	5.40018	4.9		-30	106.879	109.622	108.286
	-24	100.17	105.892	108.875	98.4476	97.9167	118.258	114.501	107.805	123.247	110.817	108.593	2.67469	2.5		-24	103.593	99.7337	105.883	106	110.476						105.137	1.75198	1.7		-24	95.8498	107.065	108.248	121.353	114.481						109.399	4.23725	3.9		-24	108.13	108.469	108.754
	-18	102.14	100.585	105.983	102.234	100.595	122.753	99.6979	102.859	104.255	112.786	105.389	2.26866	2.2		-18	98.8024	96.9553	107.753	103.167	113.905						104.116	3.07781	3		-18	87.5494	101.902	107.724	107.669	107.65						102.499	3.90138	3.8		-18	106.296	100.079	102.94
	-12	99.8509	100.661	102.338	106.967	100.595	108.708	98.4894	101.623	101.34	110.497	103.107	1.29538	1.3		-12	103.593	100.238	102.001	104.5	115.81						105.228	2.74308	2.6		-12	87.747	98.6413	105.902	115.639	112.705						104.127	5.03814	4.8		-12	107.171	104.851	101.47
	-6	102.704	101.657	103.09	101.174	95.8333	103.371	103.625	99.6136	106.304	102.704	102.008	0.880339	0.9		-6	97.6048	102.231	106.495	106.167	97.1429						101.928	2.00632	2		-6	83.5968	96.7391	107.19	96.391	109.973						98.7778	4.67118	4.7		-6	101.876	104.3	97.5276
	0	100	100	100	100	100	100	100	100	100	100	100	0	0		0	100	100	100	100	100						100	0	0		0	100	100	100	100	100						100	0	0		0	100	100	100
	6	95.4328	101.657	98.019	92.0485	99.7024	92.6966	90.9366	102.55	101.182	95.4328	96.9658	1.34588	1.4		6	98.2036	94.8895	96.4133	99.1667	82.2857						94.1918	3.06611	3.3		6	110.474	95.1087	95.0142	105.865	102.186						101.73	3.0225	3		6	110.798	103.671	104.544
	12	99.1377	115.466	277.1	363.726	660.119	254.775	110.272	101.391	153.98	99.1377	223.51	56.6978	25.4		12	91.018	115.403	117.485	129.667	87.8095						108.277	8.09284	7.5		12	308.893	320.109	116.038	143.008	126.093						202.828	45.8279	22.6		12	112.675	109.911	106.448
	18	160.651	138.427	166.323	111.132	151.786	157.584	141.994	100.773	507.801	160.651	179.712	37.1004	20.6		18	91.6168	95.235	100.405	119.5	113.714						104.094	5.37433	5.2		18	307.51	131.522	90.1266	158.496	116.803						160.892	38.2862	23.8		18	115.843	112.507	108.253
	24	149.196	133.413	115.452	101.022	126.786	109.27	129.909	99.0726	147.36	149.196	126.068	6.09492	4.8		24	101.198	89.4047	102.701	111.667	111.048						103.204	4.04869	3.9		24	173.913	122.554	87.6609	153.985	103.415						128.306	15.8809	12.4		24	103.127	105.191	101.504
	30	136.176	132.763	102.338	95.7592	110.714	100.843	102.417	101.314	131.127	136.176	114.963	5.34105	4.6		30	94.6108	89.3256	97.6599	103	124.381						101.795	6.06538	6		30	119.17	102.717	88.861	298.797	103.279						142.565	39.3517	27.6		30	101.209	94.5202	108.62
	36	122.527	116.04	100.99	89.8523	102.976	93.2584	96.6767	100.077	120.489	122.527	106.542	3.99088	3.7		36	102.994	87.8212	97.5178	105.167	91.2381						96.9475	3.31909	3.4		36	98.0237	105.163	77.3511	156.541	96.1749						106.651	13.2927	12.5		36	101.188	82.538	103.475
	42	122.059	108.123	95.4041	89.4358	105.952	180.899	114.199	93.4312	109.299	122.059	114.086	8.23206	7.2		42	91.018	87.778	95.6916	99.8333	90.2857						92.9213	2.15027	2.3		42	99.2095	102.174	79.5876	110.977	95.2186						97.4334	5.15968	5.3		42	95.3096	83.377	95.7568
	48	108.368	104.538	95.8796	86.0659	99.4048	103.933	104.532	95.9814	110.087	108.368	101.716	2.34896	2.3		48	107.186	85.6259	92.2143	97	91.4286						94.6909	3.60833	3.8		48	138.933	98.6413	75.7146	159.549	92.2131						113.01	15.6009	13.8		48	100.375	89.119	105.446
	54	105.068	100.271	95.4437	84.1727	108.333	92.1348	96.3746	96.5224	105.122	105.068	98.851	2.33874	2.4		54	100	84.2799	92.0722	90.3333	96.9524						92.7275	2.72271	2.9		54	142.885	104.076	74.9727	121.654	90.3005						106.778	11.8647	11.1		54	93.0999	81.3582	97.5944
	60	101.384	99.0794	92.4723	86.4824	104.464	94.382	93.3535	98.6862	109.141	101.384	98.0829	2.07705	2.1		60	86.8263	87.1374	89.24	95.8333	105.524						92.9122	3.54582	3.8		60	223.518	103.261	74.0345	74.5865	83.8798						111.856	28.4116	25.4		60	96.2685	93.4714	92.6829
[truncated: 16 more columns]

## Sheet: inhibitor area 5-HT Fig 4 D
	Saline	Saline+NNC	Saline+MLA	Saline+DHβE	SAK3	SAK3+NNC	SAK3+MLA	SAK3+DHβE	SAK3+TTA-2A
5-HT	Saline	NNC	MLA	DHbE	SAK3	NNC	MLA	DHbE
	5665	5911	7792	5967	7196	5828	9965	6191	7566.2
	6204	5844	5425	5356	6901	5540	7702	5754	7867.52
	5612	6339	5944	6184	7459	5921	5234	6168	8653.12
	6045	6337	7792	5659	7239	6320	8977	5865	7205.8
	5813	6177		5636	10008	5951	6106	5914	8979.21
	5696			6066	7696			5928	7656.72
	6354				6504
	5577				5943
	5462				9546
	5825				7196
ave	5825.3	6121.6	6738.25	5811.33	7568.8	5912	7596.8	5970	7988.1
sem	91.4639	104.437	617.538	127.703	401.344	125.201	875.491	70.8581	279.22

## Sheet: Inhibitor DA KO Fig 5 A
				KO veh										Ave	SEM	SEM %			KO+SAK3										Ave	SEM	SEM %
			-30	92.0705	94.3925	115.854	89.7917							98.0271	6.01595	6.1		-30	100.803	87.0079	113.172	105.703							101.672	5.5098	5.4
			-24	103.084	108.723	95.935	113.542							105.321	3.78874	3.6		-24	91.5663	91.3386	126.075	117.11							106.523	8.89125	8.3
			-18	98.2379	105.919	100.203	100.208							101.142	1.65848	1.6		-18	93.1727	98.8189	122.043	122.624							109.165	7.69075	7
			-12	98.6784	112.773	93.2927	92.7083							99.363	4.66743	4.7		-12	100	92.126	96.5054	100.19							97.2054	1.89316	1.9
			-6	103.084	99.3769	106.707	104.375							103.386	1.53224	1.5		-6	112.45	108.268	138.978	108.745							117.11	7.34906	6.3
			0	100	100	100	100							100	0	0		0	100	100	100	100							100	0	0
			6	100.441	106.231	106.504	97.7083							102.721	2.1786	2.1		6	99.5984	110.63	105.645	103.422							104.824	2.30318	2.2
			12	92.0705	103.115	87.3984	98.125							95.1773	3.43832	3.6		12	95.9839	102.756	122.581	87.4525							102.193	7.48225	7.3
			18	83.7004	114.642	89.2276	92.5							95.0175	6.78876	7.1		18	118.072	72.0472	105.376	123.004							104.625	11.4764	11
			24	105.286	103.115	99.7967	96.6667							101.216	1.89045	1.9		24	119.277	177.559	114.785	117.871							132.373	15.0912	11.4
			30	96.0352	100.935	90.2439	100.417							96.9076	2.47817	2.6		30	118.072	100.394	126.075	108.555							113.274	5.59066	4.9
			36	102.643	106.542	101.22	94.1667							101.143	2.58321	2.6		36	130.12	96.8504	126.882	120.532							118.596	7.51713	6.3
			42	92.0705	91.5888	88.8211	93.75							91.5576	1.02302	1.1		42	114.056	112.992	120.968	104.563							113.145	3.36284	3
			48	90.3084	98.7539	86.9919	99.7917							93.9615	3.14747	3.3		48	136.948	130.315	109.946	119.202							124.103	5.97227	4.8
			54	92.9515	100	90.2439	92.2917							93.8718	2.1225	2.3		54	117.269	97.2441	129.839	76.0456							105.099	11.7826	11.2
			60	93.3921	101.558	92.4797	101.667							97.274	2.51164	2.6		60	102.811	99.6063	117.204	85.3612							101.246	6.53282	6.5
			96.6527	100.672	112.293	100.65	103.2					90.3517	#DIV/0!	#DIV/0!
			99.7908	106.916	117.07	99.1879	104.08					90.7124	#DIV/0!	#DIV/0!
			102.231	104.899	114.522	98.2675	104.8					90.6222	#DIV/0!	#DIV/0!
			100.976	102.113	113.121	99.7834	106.64					93.3273	#DIV/0!	#DIV/0!
			100.907	99.8079	118.662	104.331	107.4					91.8846	#DIV/0!	#DIV/0!
			105.021	103.266	118.535	104.764	105.08					90.7124	#DIV/0!	#DIV/0!
			106.206	105.956	112.802	100.325	101.64					95.5816	#DIV/0!	#DIV/0!
			105.509	100.096	116.178	101.57	104.76					96.3932	#DIV/0!	#DIV/0!
												#DIV/0!	#DIV/0!	#DIV/0!
	48	90.3517
	64	90.7124
	80	90.6222
	96	93.3273
	112	91.8846
	128	90.7124
	144	95.5816
	160	96.3932

## Sheet: inhibitor area DA KO Fig 5 B
DA	KO+Saline	KO+SAK3
	5713.22	6904.82
	6154.21	6603.54
	5620.12	7024.19
	5797.5	6319.96
ave	5821.26	6713.13
sem	116.743	158.139
t-test		0.00484962

[truncated: 6 more sheets: Inhibitor 5-HT KO Fig 5 C, inhibitor area KO Fig 5 D, APP-KI HP Fig 6 A C E, APP-KI area Fig 6 B D F, DA 5-HT content table1, DA 5-HT content table2]
